# Supplementary material for: Phosphorylation-Dependent Differences in CXCR4-LASP1-AKT1 Interaction between Breast Cancer and Chronic Myeloid Leukemia
Source: Cells. 2020 Feb 14;9(2):444. doi: 10.3390/cells9020444 (PMC7072741; doi:10.3390/cells9020444)
Supplement: Supplementary file 1 [file cells-09-00444-s001.zip]

Archive with 4 entries (3 files):
- supplementary Materials/
- supplementary Materials/Revision Manuscript Supplemental Fig. 1.tif
- supplementary Materials/Supplementary video_CFP fast motion.mp4
- supplementary Materials/Supplementary video_YFP fast mmotion.mp4
